# Supplementary material for: On-Line Monitoring of Biofilm Accumulation on Graphite-Polypropylene Electrode Material Using a Heat Transfer Sensor
Source: Biosensors (Basel). 2021 Dec 30;12(1):18. doi: 10.3390/bios12010018 (PMC8773567; doi:10.3390/bios12010018)
Supplement: Supplementary file 1 [file biosensors-12-00018-s001.zip]

Archive with 1 entries (1 files):
- biosensors-1482632-supplementary.pdf
